# Supplementary material for: Development of a Predictive Model for Agave Prices Employing Environmental, Economic, and Social Factors: Towards a Planned Supply Chain for Agave-Tequila Industry
Source: Foods. 2022 Apr 14;11(8):1138. doi: 10.3390/foods11081138 (PMC9028388; doi:10.3390/foods11081138)
Supplement: Supplementary file 1 [file foods-11-01138-s001.zip]

Archive with 1 entries (1 files):
- foods-1623267-supplementary.pdf
